# Supplementary material for: Dietary Supplement Intake and Fecundability in a Singapore Preconception Cohort Study
Source: Nutrients. 2022 Dec 1;14(23):5110. doi: 10.3390/nu14235110 (PMC9739604; doi:10.3390/nu14235110)
Supplement: Supplementary file 1 [file nutrients-14-05110-s001.zip]

Archive with 1 entries (1 files):
- nutrients-2035961-supplementary.pdf
